# Supplementary material for: Transient drug-tolerance and permanent drug-resistance rely on the trehalose-catalytic shift in Mycobacterium tuberculosis
Source: Nat Commun. 2019 Jul 2;10:2928. doi: 10.1038/s41467-019-10975-7 (PMC6606615; doi:10.1038/s41467-019-10975-7)
Supplement: Supplementary file 4 — Source Data [file 41467_2019_10975_MOESM4_ESM.xlsx]

## Sheet: Key
Source data for Lee et al.
This file contains all relevanet source data related to metabolomic and qRT-PCR data shown in Lee et al. Transient drug-tolerance and permanent drug-resistance rely on the trehalose-catalytic shift in Mycobacterium tuberculosis.
This file also contains uncropped TLC plates and Southern Blot analysis film.
Reported data consist in integrated raw peak ion intensities for each analyte used to generate corresponding figure.
Primary mass spec datafiles are available upon request to the corresponding author (heoh@usc.edu).

## Sheet: Figure 1a
Figure 1a
Compound name
	10 d_1	10 d_2	10 d_AVE	16 d_1	16 d_2	16 d_AVE	22 d_1	22 d_2	22 d_AVE	28 d_1	28 d_2	28 d_AVE	35 d_1	35 d_2	35 d_AVE
UDP-glucose	3478.94	3883.51	3681.22	54073.7	58297.3	56185.5	39680.5	47223.9	43452.2	4809.68	7096.56	5953.12	6501.2	8468.08	7484.64
Maltose-P	16774.3	16863.3	16818.8	28633.2	29050.6	28841.6	28748.4	28635.3	28691.6	4634.36	5745.36	5189.53	3929.33	3839.33	3884.37
Glucose	78956	91208.9	85082.5	26509.5	27982.1	27245.8	24163.5	28255.6	26209.5	97888.6	96923.5	97406.1	88472.6	96350.8	92411.7
Trehalose	22393.4	26728.5	24561	67243.4	71012.9	69128.2	74246	86933	80589.5	70208.3	76523.3	73365.8	41054.9	40172.3	40613.6
Maltose	16713.3	20575.4	18644.4	12731.9	13005.5	12458.3	8162.52	10024.9	9093.71	27677.7	35918.8	31798.2	24375.2	24289	24332.1
Glucose-P	9008.9	8643.48	8826.19	12551.6	12631.8	12591.7	15784.4	12510.2	14147.3	21265.6	28559.6	24912.6	17074.6	16024.7	16549.7
* Ave indicates average level of two abundances.
* Biofilm metabolomics was done in two independent biological duplicates.

## Sheet: Figure 1c
									Equal amounts of total cellular lipids were run in the solvent system (chloroform: methanol: H2O, 90:10:1; v/v/v)

## Sheet: Figure 1d
Figure 1d
Compound name
	10 d_1	10 d_2	10 d_AVE	16 d_1	16 d_2	16 d_AVE	22 d_1	22 d_2	22 d_AVE	28 d_1	28 d_2	28 d_AVE	35 d_1	35 d_2	35 d_AVE
Trehalose	22393.4	26728.5	24561	67243.4	71012.9	69128.2	74246	86933	80589.5	70208.3	76523.3	73365.8	41054.9	40172.3	40613.6
Maltose	16713.3	20575.4	18644.4	12731.9	13005.5	12458.3	8162.52	10024.9	9093.71	27677.7	35918.8	31798.2	24375.2	24289	24332.1
Glucose-P	9008.9	8643.48	8826.19	12551.6	12631.8	12591.7	15784.4	12510.2	14147.3	21265.6	28559.6	24912.6	17074.6	16024.7	16549.7
S7P	10555.9	12725.7	11640.8	32453.3	34452	33452.6	77204.2	90174.3	83689.3	58079.5	74543.8	66311.7	46179.4	51843	49011.2
PEP	993.257	1112.66	1000.25	83172.9	85506	84339.5	61764.6	69949.5	65857.1	6850.93	18065.3	12458.1	12154	7586.24	9870.12
T3P	19094.4	21230.2	20162.3	200263	207189	203726	244865	282533	263699	62121.2	70147.5	66134.4	50065.2	44375.8	47220.5
P5P	1257.44	903.702	1080.57	24802.6	26714.9	25758.7	42957.7	49554.5	46256.1	28027.8	32140.1	30084	21934.3	22498.6	22216.5
* Ave indicates average level of two abundances.
* Biofilm metabolomics was done in two independent biological duplicates.

## Sheet: Figure 2a
Figure 2a
Compound name
	WT Mtb
	10 d_1	10 d_2	10 d_AVE	16 d_1	16 d_2	16 d_AVE	22 d_1	22 d_2	22 d_AVE	28 d_1	28 d_2	28 d_AVE	35 d_1	35 d_2	35 d_AVE
Trehalose	22393.4	26728.5	24561	67243.4	71012.9	69128.2	74246	86933	80589.5	70208.3	76523.3	73365.8	41054.9	40172.3	40613.6
Maltose	16713.3	20575.4	18644.4	13005.5	12458.3	12731.9	8162.52	10024.9	9093.71	27677.7	35918.8	31798.2	17001.9	18525.1	17763.5
S7P	10555.9	12725.7	11640.8	32453.3	34452	33452.6	77204.2	90174.3	83689.3	58079.5	74543.8	66311.7	46179.4	51843	49011.2
PEP	993.257	1112.66	1000.25	83172.9	85506	84339.5	61764.6	69949.5	65857.1	6850.93	18065.3	12458.1	12154	7586.24	9870.12
T3P	19094.4	21230.2	20162.3	200263	207189	203726	244865	282533	263699	62121.2	70147.5	66134.4	50065.2	44375.8	47220.5
P5P	1257.44	903.702	1080.57	24802.6	26714.9	25758.7	42957.7	49554.5	46256.1	28027.8	32140.1	30084	21934.3	22498.6	22216.5
G6P	9008.9	8643.48	8826.19	12551.6	12631.8	12591.7	15784.4	12510.2	14147.3	21265.6	28559.6	24912.6	14344.4	14096.8	14220.6
	ΔTreS KO
	10 d_1	10 d_2	10 d_AVE	16 d_1	16 d_2	16 d_AVE	22 d_1	22 d_2	22 d_AVE	28 d_1	28 d_2	28 d_AVE	35 d_1	35 d_2	35 d_AVE
Trehalose	33652.1	38967.2	36309.7	20626.1	19989.6	20307.8	48577.4	45192.3	46884.9	38998.8	36312.1	37655.4	63928.9	63633.4	63781.1
Maltose	0	0	0	464.824	393.894	429.359	0	0	0	1958.43	1675.05	1816.74	4199.91	3876.05	4037.98
S7P	24109.5	28621	26365.2	12814.9	13245.1	13030	29791.8	28695.8	29243.8	41359.2	44364.5	42861.9	53894.9	48286.7	51090.8
PEP	0	0	0	0	0	0	0	0	0	56438.5	47787.5	52113	53226.3	73748.3	63487.3
T3P	205.366	509.618	304.809	5384.4	6059.35	5721.88	33946.4	29458.6	31702.5	85058.1	47571.6	66314.8	110299	88075	99186.8
P5P	0	0	0	0	0	0	3467.47	4069.91	3768.69	30262.2	22869.7	26566	40252.3	25300.8	32776.6
G6P	12657.3	15532.5	14094.9	4370.09	4926.69	4648.39	6291.3	7098.59	6694.95	16659.2	11479.6	14069.4	17209.8	20544.9	18877.4
	ΔTreS KO/COM
	10 d_1	10 d_2	10 d_AVE	16 d_1	16 d_2	16 d_AVE	22 d_1	22 d_2	22 d_AVE	28 d_1	28 d_2	28 d_AVE	35 d_1	35 d_2	35 d_AVE
Trehalose	23847.4	22589.4	23218.4	34214.6	34597.8	34406.2	79851.9	82565.2	81208.5	89770.3	71612.2	80691.3	45562.8	44114.2	44838.5
Maltose	9660.32	9442.99	9551.66	4052.68	4412.87	4232.78	8341.49	8982.23	8661.86	13933.5	10382.1	12157.8	15602.4	13862	14732.2
S7P	9497.53	8302.91	8900.22	12521.8	11032.4	11777.1	87759.6	91730.8	89745.2	50080.9	46111.3	48096.1	43620.7	39872.5	41746.6
PEP	1001.24	1102.33	985.363	1006.08	866.159	936.121	55097.6	55285.1	55191.4	1318.64	2175.73	1747.18	384.455	2146.24	1265.35
T3P	23459	22273.8	22866.4	62042.5	62621.6	62332	251966	265782	258874	64446.3	61496	62971.2	40143.2	47821.6	43982.4
P5P	0	0	0	16441.1	16293	16367	213758	184738	199248	30828.5	18159.3	24493.9	14694.8	21806.7	18250.8
G6P	5280.3	5527.03	5403.66	3471.85	3380.29	3426.07	16098.8	13578.2	14838.5	26179.3	25835.5	26007.4	9453.6	13015	11234.3
* Abundance values of 0 indicate levels below level of detection
* Ave indicates average level of two abundances.
* Biofilm metabolomics was done in two independent biological duplicates.

## Sheet: Figure 2b
		Equal amounts of total cellular lipids were run in the solvent system (chloroform: methanol: H2O, 90:10:1; v/v/v)

## Sheet: Figure 3b
Figure 3b
	G6P	P5P
WT_1	668035	77368.7
WT_2	665778	81028.7
WT_3	670907	79298.9
∆TreS + 0 mM maltose_1	166409	24369.5
∆TreS + 0 mM maltose_2	167936	32453.4
∆TreS + 0 mM maltose_3	277172	28395.4
∆TreS + 10 mM maltose_1	319136	44136.3
∆TreS + 10 mM maltose_2	323798	43706.5
∆TreS + 10 mM maltose_3	320368	43896.3
∆TreS + 25 mM maltose_1	516287	68695.5
∆TreS + 25 mM maltose_2	604222	57020.2
∆TreS + 25 mM maltose_3	553658	62934.5
∆TreS + 50 mM maltose_1	138909	4308.15
∆TreS + 50 mM maltose_2	138922	3821.88
∆TreS + 50 mM maltose_3	138259	4052.37

## Sheet: Figure 5b
Figure 5b
Compound name
	No treatment	100 µM 6-treAZ	200 µM 6-treAZ	400 µM 6-treAZ	800 µM 6-treAZ	500 µM Val A
Trehalose	9409.04	8549.34	9370.22	11790.7	12814.6	16817.7
	9174.82	9618.01	9153.97	11501.9	14426.5	19001.9
	10855.2	8335.61	10514.5	13275.5	12396.3	16401.2
Maltose	19409	18549.3	19370.2	11881	9814.64	6817.68
	21795.2	17985.6	21802.5	11613.9	9659.27	7670.89
	18883.8	20758	18903	13866.1	10941.5	6651.24
G6P	240553	190864	178378	102796	65326.6	25369.3
	235129	215121	199676	90226.3	74392.4	23985
	271022	185982	174219	116646	64593.4	27950.4
S7P	39555.4	28406.4	29313	16006.6	1634.75	965.255
	37966.5	32157.2	27980.2	17997.4	1595.88	1041.12
	45599.8	26996.2	33177.1	15496.4	1795.09	985.911

## Sheet: Figure 7
	Trehalose											Fold change	[Trehalose]IB
	SB			SB + 10 mM Trehalose			SB + 20 mM Trehalose						SB			SB + 10 mM Trehalose			SB + 20 mM Trehalose
KT0383	250.025	300.006	269.014	2184.57	2184.96	2875.96	4934.64	4157.76	4693.44			KT0383	0.915751	1.0989	0.985348	8.00208	8.00352	10.5346	18.0756	15.2299	17.1921
KT0294	289.001	336.002	298.012	1484.46	1502.39	3074.47	3628.95	5371.42	4666.81			KT0294	0.939328	1.09209	0.968581	4.8249	4.88319	9.99285	11.7951	17.4586	15.1684
KT0385	285.332	244.148	322.784	1374.63	2902.79	2998.15	4520.51	4335.08	4839.51			KT0385	1.0047	0.860164	1.13514	4.84593	10.2331	10.5693	15.936	15.2823	17.0605
KT0384	1776.15	1380.73	2058.47	5225.43	3626.29	3181.48	4990.62	4308.9	4130.72			KT0384	1.02168	0.794231	1.18408	1.85535	2.08594	1.83007	2.87073	2.47859	2.3761
KT0134	689.011	998.002	674.004	2256.63	2070.5	2847.08	5334.08	3560.55	4545.77			KT0134	0.875476	1.26811	0.856417	2.86738	2.63087	3.61763	6.77773	4.5242	5.77607
KT1111	285.01	229.012	368.001	644.79	964.572	756.511	2000.36	1684.24	2068.16			KT1111	0.969388	0.778912	1.2517	2.19317	3.28086	2.57317	6.80395	5.72871	7.03456
	Maltose												Maltose/Trehalose conversion (%)
	SB			SB + 10 mM Trehalose			SB + 20 mM Trehalose						SB			SB + 10 mM Trehalose			SB + 20 mM Trehalose
KT0383	4331.34	6083.53	4649.32	7239.05	8320.3	11746.5	11334.1	10269.1	9784.31			KT0383	94.1934	110.248	93.9671	18.0158	20.703	22.2058	12.4873	13.4279	11.3338
KT0294	7267.35	8619.3	11682.9	14745.4	12666.6	14469.1	12497.5	12402.1	10587.8			KT0294	84.1879	85.8824	131.252	33.2552	28.2259	15.7559	11.5295	7.72997	7.59551
KT0385	13575.9	10700.5	17854.2	20412.3	22945.5	23337.7	28147.1	17455.2	15854			KT0385	96.218	88.582	112	29.9944	15.9667	15.7231	12.5771	8.13317	6.61715
KT0384	21115.3	12374	16681.8	36722.3	29325.9	20942.4	28360.5	24135.4	23762.2			KT0384	123.58	93.1603	84.2419	118.351	84.0654	68.4267	59.0728	58.226	59.7983
KT0134	19503.1	17800.7	15402.9	24256	19296.1	24405.6	29611.7	19094.6	14819.8			KT0134	126.799	79.898	102.37	48.1491	41.747	38.399	24.8677	24.0228	14.6038
KT1111	6905.52	6858.7	7776.09	13151.5	12895.9	10041.3	15531.8	13133.4	13592.4			KT1111	99.213	122.637	86.5227	83.5167	54.7438	54.3488	31.793	31.9294	26.9108
	G6P												G6P/Trehalose conversion (%)
	SB			SB + 10 mM Trehalose			SB + 20 mM Trehalose						SB			SB + 10 mM Trehalose			SB + 20 mM Trehalose
KT0383	6278.25	8891.1	6831.84	17531.3	15912.1	26929.8	26742.3	24424.8	26465.9			KT0383	93.4838	110.325	94.5416	29.8735	27.1096	34.8569	20.1735	21.868	20.991
KT0294	6450.07	7983.36	10022.6	18937.7	15379.6	19161	16263.9	18777.6	12272.9			KT0294	84.2329	89.673	126.935	48.1475	38.6347	23.5215	16.9144	13.1937	9.92529
KT0385	15812	10561.1	17164.6	37078.7	34598.4	28773.5	38860.3	25635.5	23885.3			KT0385	108.444	84.6028	104.194	52.7234	23.2972	18.7588	16.8028	11.5587	9.64705
KT0384	19126.9	12919.4	19132.9	42775.7	31670.6	25949.4	36427.1	30485.8	29753.8			KT0384	109.738	95.3508	94.7164	135.144	88.9986	83.1166	74.3805	72.0978	73.4018
KT0134	24940.9	25770.2	18399	44484.4	38725.2	39852	45604.8	33611.8	25843			KT0134	123.665	88.2148	93.2588	67.3444	63.8959	47.8195	29.2082	32.25	19.4218
KT1111	10923.8	9148.24	11733.9	20144.6	20412.3	15034.6	25543.5	15744.2	15935.3			KT1111	106.289	110.78	88.421	86.6364	58.6838	55.1106	35.4106	25.9225	21.3666
	S7P												S7P/Trehalose conversion (%)
	SB			SB + 10 mM Trehalose			SB + 20 mM Trehalose						SB			SB + 10 mM Trehalose			SB + 20 mM Trehalose
KT0383	5377.3	7279.35	5442.17	9332.77	9291.05	11841.8	13788.6	12814.3	14220.5			KT0383	97.3325	109.801	91.549	19.3321	19.2422	18.6324	12.6444	13.9466	13.7106
KT0294	7267.17	8018.31	7517.55	13485	10776	11926.7	9029.92	8231.9	6990.01			KT0294	101.783	96.5945	102.11	36.7698	29.0324	15.7022	10.0719	6.20326	6.06271
KT0385	13941.5	13141.1	11931.8	18324.3	19624.6	19485.5	20975.9	16333.9	15109.3			KT0385	106.701	117.475	80.8264	29.0768	14.7465	14.1762	10.1213	8.2186	6.81002
KT0384	6086.54	6811.75	8438.39	15606.8	9684.79	7456.53	9855.95	6085.25	6787.1			KT0384	83.7622	120.589	100.201	118.272	65.2806	57.288	48.2726	34.5198	40.1619
KT0134	20039	17855.5	15474.8	28336.3	24389.2	30432.7	34612	26725.6	18667.5			KT0134	128.665	79.1493	101.571	55.5504	52.1108	47.2874	28.706	33.2058	18.167
KT1111	7939.05	8305.9	8320.09	11272	11386.4	9632.57	12068.6	9960.14	12071.6			KT1111	100.017	130.227	81.1767	62.7672	42.3839	45.717	21.6621	21.2331	20.9572
	PEP												PEP/Trehalose conversion (%)
	SB			SB + 10 mM Trehalose			SB + 20 mM Trehalose						SB			SB + 10 mM Trehalose			SB + 20 mM Trehalose
KT0383	15784.1	19994.1	12208.9	13418.8	18666.7	20411.9	8722.27	9265.05	18696.6			KT0383	107.755	113.747	77.4613	10.4835	14.5809	12.1132	3.01671	3.80318	6.79878
KT0294	16978.2	30728.6	39323.7	14006.6	13750.9	13975.1	10824.8	11602.9	11726.2			KT0294	62.3051	96.9917	139.948	10.0068	9.70682	4.82075	3.16352	2.29091	2.66481
KT0385	41898.3	40422.5	59960.7	74427.1	51266	39123.1	56352.2	38539.9	32964.4			KT0385	87.9292	99.0864	111.376	32.3837	10.5632	7.80479	7.45598	5.31734	4.07403
KT0384	19825.9	14412	16627.2	31403	21288.1	18012	19727.2	15381.7	12367.9			KT0384	114.45	107.023	82.8207	99.8268	60.1917	58.0493	40.5298	36.6017	30.6996
KT0134	30218.3	38617.2	50333.9	27965.5	29423.3	106966	42164.3	35833.7	27300.8			KT0134	86.8926	76.6622	147.956	24.5524	28.1545	74.4352	15.6609	19.9391	11.8987
KT1111	28817.4	15332.4	23033.4	25350.1	18859.7	23786.5	16990.5	14335.8	24283.7			KT1111	132.745	87.8987	82.1709	51.6142	25.6689	41.2785	11.1508	11.1745	15.4148

## Sheet: Supplementary Fig. 1e
Supplementary Fig. 1e
	lat
10 d	0.89	1.1	1.03
16 d	7.63	10.1	9.78
22 d	2.09	1.96	2.77
28 d	4.64	5.61	6.96
35 d	65.96	83.59	67.71

[truncated: 14 more sheets: Supplementary Fig. 2a, Supplementary Fig. 3a, Supplementary Fig. 5a, Supplementary Fig. 5e, Supplementary Fig. 6a, Supplementary Fig. 6b, Supplementary Fig. 6d, Supplementary Fig. 6e, Supplementary Fig. 7c, Supplementary Fig. 8a, Supplementary Fig. 8b, Supplementary Fig. 10c, Supplementary Fig. 11d, Supplementary Table 1]
